# Supplementary material for: An efficient and cost-effective method for purification of small sized DNAs and RNAs from human urine
Source: PLoS One. 2019 Feb 5;14(2):e0210813. doi: 10.1371/journal.pone.0210813 (PMC6363378; doi:10.1371/journal.pone.0210813)
Supplement: S1 Table — (XLS) [file pone.0210813.s015.xls]

## Sheet: Homemade buffers
Item	Unit size	Company	Catalogue #	List Price	Qty 192 Extractions	Unit/2 plates	1000 Extractions	Quantity Needed	List Cost
Nunc DNA plate	50/pack	Sigma	Z688673-50EA	1597	2	0.04	0.208333	3	4791
2-mercaptoethanol	250ml	VWR	97064-590	35.1	.5ml	0.002	0.0104167	1	35.1
Triton X100	1000mL	VWR	EM-9410	59.52	5	0.005	0.0260417	1	59.52
Ethanol	500ml	Sigma	E7023-500ML	71	27	0.054	0.28125	3	213
Isopropanol	500ml	Sigma	I9030-500ML	51.2	70	0.14	0.729167	8	409.6
Guanidine thiocyanate	1kg	RPI	G54000-1000.0	253	50	0.05	0.260417	3	759
EDTA 0.5M Solution	500mL	VWR	351-027-101	45.99	13	0.026	0.135417	2	91.98
Trizma 1M ph 7.4	1000ml	Sigma	93313-1L	88.4	4	0.004	0.0208333	1	88.4
Lts 1000 Ul, Extended Length, Presterilized With Filter	768/pack	Rainin	17008819	147	1	1	1	1	147
Gp-l1000f Lts Green-pak refills, W/filters, 1000µl	768/pack	Rainin	17002426	106	768	1	5.20833	53	5618
Tris-Edta solution	1000mL	VWR	351-011-131	46.14	14.4	0.0144	0.075	1	46.14
5M NaCl	500ml	VWR	351-036-101	22.1	2.4ml	0.0048	0.025	1	22.1
200ul tips DENVILLE	960tips/pk	Denville	P1122	98.68	192	0.2	1.04167	11	1085.48
Large reservoir	200/case	VWR	89094-680	118.27	3	0.015	0.078125	1	118.27
Small reservoir	100/case	VWR	41428-958	83.49	1	0.01	0.0520833	1	83.49
Aluminum sealing cover	100sheets	VWR	60941-126	79.52	2	0.02	0.104167	2	159.04
96-Well Deep Well Plates (labeled for aliquoting urine)	100/case	VWR	10755-248-CS	566.2	2	0.02	0.104167	2	1132.4
96-Well Deep Well Plates (Axygen, waste reservoir)	50/case	VWR	40002-012	298	2	0.04	0.208333	3	894
96-well Elution Plates	50/pack	VWR	89005-016	170.71	2	0.04	0.208333	3	512.13
10ml serological pipette	200/cs	Fisher	12567609	70.5	2	0.01	0.0520833	1	70.5
Nalgene Square Media Bottles Petg Sterile Tray Pack	40/case	Fisher	0992316B	156.1	1	0.075	0.390625	1	156.1
6N HCl	500ml	VWR	RC3750-16	23.69	0.3	0.0006	0.003125	1	22.89
1ml tips DENVILLE	576tips/pk	Denville	P1126	57.47	192	0.333333	1.73611	18	1034.46
									List price
								Total cost:	17549.6
					Enter samples size here=>	10000		Cost/sample:	1.75496

## Sheet: Commercial buffers
Item	Unit size	Company	Catalogue #	List Price	Qty 192 Extractions	Unit/2 plates	1000 Extractions	Quantity Needed	List Cost
Nunc DNA plate	50/pack	VWR	95030-226	1597	2	0.04	0.208333	3	4791
2-mercaptoethanol	250ml	VWR	97064-590	35.1	0.5ml	0.002	0.0104167	1	35.1
Ethanol	500ml	Sigma	E7023-500ML	71	75	0.15	0.78125	8	568
Isopropanol	500ml	Sigma	I9030-500ML	51.2	25	0.05	0.260417	3	153.6
RLT plus	220ml	Qiagen	1053393	145	95	0.431818	2.24905	23	3335
PBS	12x500ml	VWR	95042-492	149.77	34	0.00566667	0.0295139	1	149.77
50ml conical tube	500/cs	VWR	89401-562	218.16	2	0.004	0.0208333	1	218.16
Lts 1000 Ul, Extended Length, Presterilized With Filter	768/pack	Rainin	17008819	147	1	1	1	1	147
Gp-l1000f Lts Green-pak, W/filters, 1000µl	768/pack	Rainin	17002426	102.5	768	1	5.20833	53	5432.5
Tris-Edta solution	1000mL	VWR	351-011-131	46.14	14.4	0.0144	0.075	1	46.14
200ul tips DENVILLE	960tips/pk	Denville	P1122	98.68	192	0.2	1.04167	11	1085.48
Large reservoir	200/case	VWR	89094-680	118.27	3	0.015	0.078125	1	118.27
Small reservoir	100/case	VWR	41428-958	83.49	1	0.01	0.0520833	1	83.49
Aluminum sealing cover	100sheets	VWR	60941-126	79.52	2	0.02	0.104167	2	159.04
96-Well Deep Well Plates (labeled for aliquoting urine)	100/case	VWR	10755-248-CS	566.2	2	0.02	0.104167	2	1132.4
96-Well Deep Well Plates (Axygen, waste reservoir)	50/case	VWR	40002-012	298	2	0.04	0.208333	3	894
96-well Elution Plates	50/pack	VWR	89005-016	170.71	2	0.04	0.208333	3	512.13
1ml tips DENVILLE	576tips/pk	Denville	P1126	57.47	192	0.333333	1.73611	18	1034.46
Nalgene Square Media Bottles Sterile	40/case	Fisher	0992316B	156.1	1	0.075	0.390625	1	156.1
									List price
								Total cost:	20051.6
					Enter sample size here=>	10000		Cost/sample:	2.00516

## Sheet: Equipment
Item	Company	Catalog #
Eppendorf 5810R Centrifuge	Fisher Scientific	22625501
Eppendorf 5804/5810 Series Deep-Well Swinging Bucket Rotor	Fisher Scientific	05-40-104
20-200uL Eight-channel Pipette	Mettler Toledo	E8-200XLS
2-20uL Eight-channel Pipette	Mettler Toledo	E8-20XLS
0.5-10uL Eight-channel Pippette	Mettler Toledo	E8-10XLS
100-1,200uL Eight-channel Pippette	Mettler Toledo	E12-1200XLS
Lightcycler 96	Roche	5334276001
Roll sealer	VWR	10030-950
Vwr Funnel 150mm Wide mouth	VWR	6126-916
Carboy W/pp Spigot/screw 25L	VWR	16334-242
Carboy Funnel, 14.1L	VWR	47750-840
Carboy 10L	VWR	30620-246
