# Supplementary material for: An efficient and cost-effective method for purification of small sized DNAs and RNAs from human urine
Source: PLoS One. 2019 Feb 5;14(2):e0210813. doi: 10.1371/journal.pone.0210813 (PMC6363378; doi:10.1371/journal.pone.0210813)
Supplement: S3 Table — (XLS) [file pone.0210813.s017.xls]

## Sheet: Homemade buffers
Item	Unit size	Company	Catalogue #	List Price	Qty 160 Extractions	Unit/2 plates	1000 Extractions	Quantity Needed	List Cost
AcroPrep™ Advance Plate with 0.45 μm GHP membrane	5/pack	VWR	89233-870	163.15	2	0.4	2.08333	21	3426.15
2-mercaptoethanol	250ml	VWR	97064-590	35.1	26	0.104	0.541667	6	210.6
Triton X100	1000mL	VWR	EM-9410	59.52	210	0.21	1.09375	11	654.72
Ethanol	500ml	Sigma	E7023-500ML	71	27	0.054	0.28125	3	213
Isopropanol	500ml	Sigma	I9030-500ML	51.2	1750	3.5	18.2292	183	9369.6
Guanidine thiocyanate	1kg	RPI	G54000-1000.0	253	1900	1.9	9.89583	99	25047
EDTA 0.5M Solution	500mL	VWR	351-027-101	45.99	525	1.05	5.46875	55	2529.45
Trizma 1M ph 7.4	1000ml	Sigma	93313-1L	88.4	110	0.11	0.572917	6	530.4
Lts 1000 Ul, Extended Length, Presterilized With Filter	768/pack	Rainin	17008819	147	1	1	1	1	147
Gp-l1000f Lts Green-pak refills, W/filters, 1000µl	768/pack	Rainin	17002426	106	768	1	5.20833	53	5618
Tris-Edta solution	1000mL	VWR	351-011-131	46.14	14.4	0.0144	0.075	1	46.14
5M NaCl	500ml	VWR	351-036-101	22.1	2.4ml	0.0048	0.025	1	22.1
200ul tips DENVILLE	960tips/pk	Denville	P1122	98.68	192	0.2	1.04167	11	1085.48
Large reservoir	200/case	VWR	89094-680	118.27	3	0.015	0.078125	1	118.27
Small reservoir	100/case	VWR	41428-958	83.49	1	0.01	0.0520833	1	83.49
Aluminum sealing cover	100sheets	VWR	60941-126	79.52	2	0.02	0.104167	2	159.04
96-Well Deep Well Plates (Axygen, waste reservoir)	50/case	VWR	40002-012	298	2	0.04	0.208333	3	894
96-well Elution Plates	50/pack	VWR	89005-016	170.71	2	0.04	0.208333	3	512.13
10ml serological pipette	200/cs	Fisher	12567609	70.5	2	0.01	0.0520833	1	70.5
Nalgene Square Media Bottles Petg Sterile Tray Pack	40/case	Fisher	0992316B	156.1	1	0.075	0.390625	1	156.1
6N HCl	500ml	VWR	RC3750-16	23.69	11	0.022	0.114583	2	47.38
1ml tips DENVILLE	576tips/pk	Denville	P1126	57.47	192	0.333333	1.73611	18	1034.46
50ml conical tubes	500/cs	Denville	DSI-C1060-P	120.55	192	0.384	2	20	2411
									List price
					Enter samples size here=>	10000		Total cost:	54386
								Cost/sample:	5.4386

## Sheet: Commercial buffers
Item	Unit size	Company	Catalogue #	List Price	Qty 192 Extractions	Unit/2 plates	1000 Extractions	Quantity Needed	List Cost
AcroPrep™ Advance Plate with 0.45 μm GHP membrane	5/pack	VWR	89233-870	163.15	2	0.4	2.08333	21	3426.15
2-mercaptoethanol	250ml	VWR	97064-590	35.1	26	0.104	0.541667	6	210.6
Ethanol	500ml	Sigma	E7023-500ML	71	35	0.07	0.364583	4	284
Isopropanol	500ml	Sigma	I9030-500ML	51.2	1750	3.5	18.2292	183	9369.6
RLT plus	220ml	Qiagen	1053393	145	3500	15.9091	82.8598	829	120205
PBS	12x500ml	VWR	95042-492	149.77	34	0.00566667	0.0295139	1	149.77
Lts 1000 Ul, Extended Length, Presterilized With Filter	768/pack	Rainin	17008819	147	1	1	1	1	147
Gp-l1000f Lts Green-pak, W/filters, 1000µl	768/pack	Rainin	17002426	102.5	768	1	5.20833	53	5432.5
Tris-Edta solution	1000mL	VWR	351-011-131	46.14	14.4	0.0144	0.075	1	46.14
200ul tips DENVILLE	960tips/pk	Denville	P1122	98.68	192	0.2	1.04167	11	1085.48
Large reservoir	200/case	VWR	89094-680	118.27	3	0.015	0.078125	1	118.27
Small reservoir	100/case	VWR	41428-958	83.49	1	0.01	0.0520833	1	83.49
Aluminum sealing cover	100sheets	VWR	60941-126	79.52	2	0.02	0.104167	2	159.04
96-Well Deep Well Plates (Axygen, waste reservoir)	50/case	VWR	40002-012	298	2	0.04	0.208333	3	894
96-well Elution Plates	50/pack	VWR	89005-016	170.71	2	0.04	0.208333	3	512.13
1ml tips DENVILLE	576tips/pk	Denville	P1126	57.47	192	0.333333	1.73611	18	1034.46
Nalgene Square Media Bottles Sterile	40/case	Fisher	0992316B	156.1	1	0.075	0.390625	1	156.1
50ml conical tubes	500/cs	Denville	DSI-C1060-P	120.55	192	0.384	2	20	2411
									List price
								Total cost:	145725
					Enter sample size here=>	10000		Cost/sample:	14.5725

## Sheet: Equipment
Item	Company	Catalog #
Eppendorf 5810R Centrifuge	Fisher Scientific	22625501
Eppendorf 5804/5810 Series Deep-Well Swinging Bucket Rotor	Fisher Scientific	05-40-104
20-200uL Eight-channel Pipette	Mettler Toledo	E8-200XLS
2-20uL Eight-channel Pipette	Mettler Toledo	E8-20XLS
0.5-10uL Eight-channel Pippette	Mettler Toledo	E8-10XLS
100-1,200uL Eight-channel Pippette	Mettler Toledo	E12-1200XLS
Lightcycler 96	Roche	5334276001
Roll sealer	VWR	10030-950
Vwr Funnel 150mm Wide mouth	VWR	6126-916
Carboy W/pp Spigot/screw 25L	VWR	16334-242
Carboy Funnel, 14.1L	VWR	47750-840
Carboy 10L	VWR	30620-246
